# Supplementary material for: Exploring the relationship between climate-related exposures and oral health outcomes in Pakistan: A community-based cross-sectional study
Source: PLOS Glob Public Health. 2026 Mar 27;6(3):e0006190. doi: 10.1371/journal.pgph.0006190 (PMC13028482; doi:10.1371/journal.pgph.0006190)
Supplement: S1 Data — (XLSX) [file pgph.0006190.s001.xlsx]

## Sheet: in
ID	District	Residence	Age_Group	Sex	Education	Income_Low	Water_Scarcity	Food_Insecurity	Displacement	Brushing_Less2	Fluoride_Toothpaste	High_Caries_DMFT3	CPI_ge3
1	Peshawar	Urban	30-44	Male	Less_than_secondary	1	1	0	0	1	1	1	0
2	Peshawar	Rural	30-44	Female	Less_than_secondary	0	0	1	0	0	0	0	0
3	Peshawar	Urban	30-44	Female	Secondary_or_above	0	0	1	1	0	1	0	0
4	Peshawar	Urban	30-44	Female	Less_than_secondary	0	1	1	1	0	0	1	0
5	Peshawar	Urban	30-44	Female	Secondary_or_above	1	1	1	0	1	1	0	1
6	Peshawar	Urban	30-44	Female	Less_than_secondary	1	1	0	1	1	0	1	1
7	Peshawar	Urban	45_plus	Female	Less_than_secondary	1	0	1	1	0	0	1	0
8	Peshawar	Rural	45_plus	Female	Less_than_secondary	1	1	1	1	0	0	0	0
9	Peshawar	Rural	30-44	Male	Less_than_secondary	0	0	1	1	1	1	0	1
10	Peshawar	Urban	30-44	Female	Secondary_or_above	0	1	1	0	0	0	0	0
11	Peshawar	Rural	30-44	Male	Secondary_or_above	1	0	1	0	1	1	1	0
12	Peshawar	Rural	18-29	Female	Less_than_secondary	1	0	1	0	0	0	1	0
13	Peshawar	Urban	45_plus	Female	Secondary_or_above	1	1	1	1	0	0	1	1
14	Peshawar	Rural	18-29	Male	Secondary_or_above	1	0	1	0	1	1	0	0
15	Peshawar	Urban	45_plus	Female	Less_than_secondary	0	0	0	1	0	1	1	1
16	Peshawar	Rural	18-29	Male	Secondary_or_above	0	0	1	1	1	1	0	1
17	Peshawar	Urban	45_plus	Female	Less_than_secondary	1	0	1	0	0	0	0	1
18	Peshawar	Rural	18-29	Female	Secondary_or_above	0	1	0	0	0	0	1	1
19	Peshawar	Rural	18-29	Female	Secondary_or_above	0	0	0	0	0	0	0	0
20	Peshawar	Urban	45_plus	Female	Less_than_secondary	0	0	0	0	1	1	1	0
21	Peshawar	Urban	45_plus	Female	Secondary_or_above	0	1	1	1	1	0	1	0
22	Peshawar	Urban	45_plus	Male	Secondary_or_above	0	0	0	0	0	0	0	1
23	Peshawar	Rural	30-44	Female	Secondary_or_above	1	0	1	1	1	1	1	1
24	Peshawar	Rural	45_plus	Female	Less_than_secondary	1	0	1	1	1	1	0	0
25	Peshawar	Rural	30-44	Female	Less_than_secondary	0	1	1	0	0	0	0	0
26	Peshawar	Urban	18-29	Female	Secondary_or_above	1	0	1	0	1	0	0	1
27	Peshawar	Rural	18-29	Female	Less_than_secondary	0	0	1	0	0	0	1	0
28	Peshawar	Urban	45_plus	Female	Secondary_or_above	1	1	0	0	0	1	0	1
29	Peshawar	Urban	45_plus	Male	Less_than_secondary	1	0	1	1	0	1	1	1
30	Peshawar	Urban	30-44	Female	Secondary_or_above	1	0	1	1	0	1	1	0
31	Peshawar	Urban	45_plus	Male	Secondary_or_above	1	1	0	1	0	1	0	1
32	Peshawar	Rural	30-44	Female	Less_than_secondary	1	1	0	0	1	1	0	0
33	Peshawar	Rural	45_plus	Female	Secondary_or_above	0	1	0	1	0	1	1	0
34	Peshawar	Rural	30-44	Female	Secondary_or_above	0	0	0	1	0	1	0	0
35	Peshawar	Urban	18-29	Male	Secondary_or_above	1	0	0	0	0	0	0	0
36	Peshawar	Urban	30-44	Male	Less_than_secondary	1	0	1	0	1	1	0	1
37	Peshawar	Rural	30-44	Male	Less_than_secondary	0	1	1	0	1	0	0	0
38	Peshawar	Urban	30-44	Female	Secondary_or_above	1	0	1	0	0	0	1	0
39	Peshawar	Urban	45_plus	Female	Secondary_or_above	0	0	1	0	0	0	0	0
40	Peshawar	Rural	45_plus	Female	Less_than_secondary	0	1	0	1	0	1	1	0
41	Peshawar	Urban	45_plus	Male	Secondary_or_above	0	0	1	0	0	1	0	0
42	Peshawar	Rural	18-29	Male	Secondary_or_above	0	1	0	0	0	1	0	1
43	Peshawar	Urban	45_plus	Female	Less_than_secondary	0	0	1	0	1	0	0	1
44	Peshawar	Rural	30-44	Female	Secondary_or_above	1	0	0	0	0	0	0	0
45	Peshawar	Rural	30-44	Male	Secondary_or_above	0	1	1	0	1	1	1	0
46	Peshawar	Rural	45_plus	Female	Less_than_secondary	0	1	0	0	1	0	0	0
47	Peshawar	Urban	45_plus	Female	Secondary_or_above	1	0	1	1	1	1	0	0
48	Peshawar	Urban	18-29	Female	Secondary_or_above	1	0	0	0	0	1	1	1
49	Peshawar	Urban	30-44	Female	Secondary_or_above	0	0	1	0	0	1	1	1
50	Peshawar	Urban	18-29	Male	Secondary_or_above	0	0	0	0	1	0	0	1
51	Peshawar	Rural	18-29	Female	Secondary_or_above	1	0	0	1	0	0	0	0
52	Peshawar	Rural	45_plus	Male	Secondary_or_above	1	0	0	0	1	1	1	0
53	Peshawar	Urban	45_plus	Male	Less_than_secondary	1	1	1	0	0	0	0	0
54	Peshawar	Urban	30-44	Male	Secondary_or_above	1	1	0	0	1	1	1	0
55	Peshawar	Rural	45_plus	Female	Less_than_secondary	0	0	1	1	1	1	0	0
56	Peshawar	Urban	30-44	Male	Secondary_or_above	0	1	0	0	0	1	1	0
57	Peshawar	Rural	30-44	Female	Less_than_secondary	1	1	0	0	1	1	1	1
58	Peshawar	Urban	18-29	Female	Secondary_or_above	0	0	1	0	0	0	0	0
59	Peshawar	Urban	45_plus	Male	Less_than_secondary	0	1	1	0	0	1	1	0
60	Peshawar	Rural	45_plus	Female	Secondary_or_above	1	1	0	0	0	1	0	0
61	Peshawar	Urban	30-44	Female	Secondary_or_above	0	1	1	1	1	1	0	0
62	Peshawar	Rural	18-29	Female	Less_than_secondary	0	0	1	1	1	1	0	1
63	Peshawar	Urban	45_plus	Female	Less_than_secondary	1	1	0	0	0	0	1	0
64	Peshawar	Rural	45_plus	Female	Less_than_secondary	1	0	0	1	0	1	1	0
65	Peshawar	Urban	45_plus	Male	Secondary_or_above	0	0	1	0	1	1	0	0
66	Peshawar	Urban	45_plus	Female	Less_than_secondary	1	0	1	1	1	1	1	0
67	Peshawar	Urban	45_plus	Male	Secondary_or_above	0	1	0	0	0	0	0	0
68	Peshawar	Urban	18-29	Male	Secondary_or_above	0	1	1	1	1	1	0	0
69	Peshawar	Rural	45_plus	Female	Secondary_or_above	0	1	1	0	1	0	0	1
70	Peshawar	Urban	30-44	Male	Less_than_secondary	1	1	0	1	0	1	1	0
71	Peshawar	Urban	18-29	Female	Less_than_secondary	0	0	1	1	1	0	1	1
72	Peshawar	Rural	45_plus	Female	Secondary_or_above	0	1	1	1	1	0	1	0
73	Peshawar	Rural	30-44	Female	Less_than_secondary	0	0	0	0	0	1	0	0
74	Peshawar	Rural	18-29	Female	Less_than_secondary	1	1	1	0	0	0	1	1
75	Peshawar	Rural	45_plus	Male	Less_than_secondary	0	1	1	0	0	1	1	0
76	Peshawar	Urban	45_plus	Female	Less_than_secondary	0	1	1	1	0	1	1	0
77	Peshawar	Urban	30-44	Female	Secondary_or_above	0	0	0	0	0	0	1	0
78	Peshawar	Urban	45_plus	Male	Secondary_or_above	0	0	1	1	0	0	0	1
79	Peshawar	Urban	18-29	Female	Less_than_secondary	1	0	0	0	1	0	1	0
80	Peshawar	Rural	45_plus	Female	Less_than_secondary	0	0	0	0	0	1	0	0
81	Peshawar	Rural	18-29	Male	Secondary_or_above	1	1	1	1	0	1	1	1
82	Peshawar	Urban	30-44	Male	Less_than_secondary	0	0	0	0	0	0	0	1
83	Peshawar	Urban	30-44	Female	Less_than_secondary	0	0	0	0	1	1	0	0
84	Peshawar	Urban	18-29	Male	Less_than_secondary	1	0	1	1	0	1	1	1
85	Peshawar	Urban	18-29	Male	Secondary_or_above	0	0	0	1	1	1	1	1
86	Peshawar	Rural	30-44	Male	Less_than_secondary	1	1	1	0	0	0	0	1
87	Peshawar	Urban	18-29	Female	Less_than_secondary	0	1	0	0	0	0	1	1
88	Peshawar	Rural	45_plus	Female	Less_than_secondary	1	0	1	1	0	1	1	1
89	Peshawar	Rural	30-44	Female	Secondary_or_above	0	1	0	0	1	0	0	0
90	Peshawar	Urban	30-44	Female	Secondary_or_above	1	0	0	1	0	1	1	0
91	Peshawar	Rural	18-29	Female	Secondary_or_above	0	1	1	1	0	0	0	0
92	Peshawar	Rural	18-29	Male	Secondary_or_above	1	0	0	0	1	0	1	1
93	Peshawar	Rural	18-29	Female	Secondary_or_above	1	0	0	0	1	1	0	0
94	Peshawar	Urban	18-29	Male	Secondary_or_above	1	0	1	0	0	1	1	1
95	Peshawar	Rural	30-44	Female	Less_than_secondary	0	0	1	1	1	0	0	1
96	Peshawar	Rural	45_plus	Male	Less_than_secondary	1	1	0	0	1	1	1	1
97	Peshawar	Rural	30-44	Female	Secondary_or_above	0	0	0	1	1	1	1	0
98	Peshawar	Urban	30-44	Male	Secondary_or_above	0	0	1	0	1	0	1	0
99	Peshawar	Urban	45_plus	Female	Secondary_or_above	1	1	0	0	0	1	0	0
100	Peshawar	Urban	18-29	Female	Less_than_secondary	0	0	1	1	1	0	0	1
101	Peshawar	Rural	18-29	Female	Secondary_or_above	0	0	1	1	0	1	0	1
102	Peshawar	Urban	30-44	Female	Secondary_or_above	0	0	1	1	1	0	0	0
103	Peshawar	Urban	18-29	Male	Secondary_or_above	1	1	1	0	0	0	0	0
104	Peshawar	Rural	30-44	Male	Secondary_or_above	0	1	0	0	1	0	1	1
105	Peshawar	Rural	30-44	Male	Secondary_or_above	0	0	1	1	0	0	1	0
106	Peshawar	Rural	18-29	Male	Secondary_or_above	1	1	1	0	1	1	1	0
107	Peshawar	Urban	18-29	Male	Less_than_secondary	1	0	1	0	0	0	1	1
108	Peshawar	Rural	18-29	Female	Less_than_secondary	0	1	0	0	0	1	0	0
109	Peshawar	Rural	18-29	Male	Less_than_secondary	1	0	1	0	1	0	1	1
110	Peshawar	Urban	18-29	Male	Less_than_secondary	1	1	0	0	0	0	1	0
111	Peshawar	Urban	45_plus	Female	Less_than_secondary	0	1	1	0	1	0	0	1
112	Peshawar	Rural	18-29	Male	Secondary_or_above	0	1	0	0	0	1	1	1
113	Peshawar	Rural	45_plus	Female	Less_than_secondary	0	0	0	1	1	0	0	1
114	Peshawar	Urban	30-44	Female	Secondary_or_above	1	1	1	0	1	1	1	0
115	Peshawar	Rural	30-44	Male	Secondary_or_above	0	0	1	0	1	1	0	0
116	Peshawar	Rural	18-29	Female	Secondary_or_above	0	1	0	1	1	1	0	0
117	Peshawar	Rural	45_plus	Male	Secondary_or_above	1	0	1	0	0	1	1	1
118	Peshawar	Rural	18-29	Male	Secondary_or_above	0	1	0	0	0	0	1	0
119	Peshawar	Rural	18-29	Female	Secondary_or_above	0	0	1	1	1	0	0	1
120	Peshawar	Rural	30-44	Female	Secondary_or_above	1	0	0	0	0	0	1	0
121	Peshawar	Rural	30-44	Female	Less_than_secondary	1	0	0	1	0	1	1	1
122	Peshawar	Urban	18-29	Male	Less_than_secondary	0	0	1	0	0	1	1	1
123	Peshawar	Rural	45_plus	Female	Secondary_or_above	1	0	1	1	0	1	1	0
124	Peshawar	Rural	30-44	Female	Less_than_secondary	0	1	1	0	0	0	1	0
125	Peshawar	Rural	30-44	Female	Secondary_or_above	1	1	1	1	0	1	1	0
126	Peshawar	Rural	30-44	Female	Less_than_secondary	0	1	1	1	0	1	1	0
127	Peshawar	Urban	45_plus	Male	Secondary_or_above	1	1	1	0	1	1	0	0
128	Peshawar	Urban	45_plus	Female	Less_than_secondary	1	0	0	0	1	0	1	0
129	Peshawar	Urban	45_plus	Male	Less_than_secondary	1	0	1	1	0	0	0	1
130	Peshawar	Rural	30-44	Male	Less_than_secondary	1	0	0	1	0	1	1	0
131	Peshawar	Rural	30-44	Female	Secondary_or_above	0	0	0	1	1	0	0	0
132	Peshawar	Urban	30-44	Female	Secondary_or_above	0	1	0	0	0	0	1	1
133	Peshawar	Urban	45_plus	Male	Less_than_secondary	0	0	1	0	0	1	1	0
134	Peshawar	Rural	45_plus	Female	Less_than_secondary	0	1	0	1	0	0	1	1
135	Peshawar	Rural	45_plus	Male	Less_than_secondary	1	0	1	1	0	0	1	1
136	Peshawar	Urban	30-44	Male	Less_than_secondary	1	1	1	1	0	1	0	0
137	Peshawar	Urban	30-44	Male	Less_than_secondary	1	1	1	1	1	0	1	1
138	Peshawar	Urban	30-44	Male	Secondary_or_above	1	1	1	0	0	0	1	0
139	Peshawar	Rural	18-29	Female	Secondary_or_above	0	1	0	1	0	1	1	1
140	Peshawar	Urban	18-29	Male	Secondary_or_above	0	1	1	0	1	0	0	0
141	Peshawar	Rural	45_plus	Male	Less_than_secondary	0	1	1	1	0	0	1	0
142	Peshawar	Rural	45_plus	Female	Secondary_or_above	1	1	1	1	0	0	1	0
143	Peshawar	Urban	30-44	Female	Less_than_secondary	1	0	0	0	1	1	1	0
144	Peshawar	Urban	45_plus	Female	Less_than_secondary	1	0	0	0	1	0	1	0
145	Peshawar	Rural	45_plus	Male	Less_than_secondary	0	1	0	1	0	1	1	1
146	Peshawar	Urban	30-44	Female	Secondary_or_above	1	0	1	0	1	1	1	1
147	Peshawar	Rural	30-44	Female	Less_than_secondary	1	1	0	0	0	0	1	1
148	Peshawar	Rural	45_plus	Female	Less_than_secondary	1	1	1	1	0	0	0	1
149	Peshawar	Rural	18-29	Female	Less_than_secondary	0	1	1	1	1	0	0	1
150	Peshawar	Rural	30-44	Female	Less_than_secondary	0	0	1	0	0	0	1	0
151	Peshawar	Urban	18-29	Female	Less_than_secondary	0	0	0	0	1	0	0	1
152	Peshawar	Rural	45_plus	Female	Less_than_secondary	0	1	1	0	1	1	1	0
153	Peshawar	Urban	45_plus	Male	Less_than_secondary	0	0	1	1	1	0	1	0
154	Peshawar	Rural	30-44	Female	Secondary_or_above	0	1	0	0	1	0	0	0
155	Peshawar	Urban	18-29	Male	Less_than_secondary	1	1	1	1	0	1	1	0
156	Peshawar	Urban	45_plus	Male	Less_than_secondary	0	0	0	1	0	0	0	0
157	Peshawar	Rural	18-29	Male	Less_than_secondary	1	0	0	1	0	1	1	0
158	Peshawar	Rural	45_plus	Female	Secondary_or_above	1	1	1	0	0	1	0	0
159	Peshawar	Urban	45_plus	Male	Less_than_secondary	1	0	0	0	1	0	1	1
160	Peshawar	Rural	18-29	Male	Less_than_secondary	1	0	1	0	0	0	1	1
161	Peshawar	Rural	45_plus	Male	Secondary_or_above	1	0	0	0	1	0	0	1
162	Peshawar	Rural	18-29	Female	Secondary_or_above	1	1	1	1	1	0	0	0
163	Peshawar	Urban	18-29	Female	Less_than_secondary	0	0	0	0	0	1	0	0
164	Peshawar	Rural	30-44	Male	Secondary_or_above	1	0	0	0	1	1	1	1
165	Peshawar	Rural	45_plus	Female	Secondary_or_above	1	0	0	0	1	0	0	1
166	Peshawar	Rural	30-44	Female	Less_than_secondary	1	1	1	0	0	1	1	1
167	Peshawar	Rural	18-29	Male	Secondary_or_above	1	0	0	1	0	1	1	1
168	Peshawar	Urban	45_plus	Male	Secondary_or_above	1	1	0	1	0	0	1	0
169	Peshawar	Urban	45_plus	Male	Secondary_or_above	0	0	0	1	0	0	0	0
170	Peshawar	Rural	18-29	Male	Secondary_or_above	0	1	1	0	1	1	1	1
171	Peshawar	Rural	18-29	Female	Less_than_secondary	0	0	0	1	0	0	0	1
172	Peshawar	Urban	45_plus	Female	Less_than_secondary	1	0	1	1	0	0	1	0
173	Peshawar	Urban	18-29	Female	Less_than_secondary	1	1	1	1	0	0	1	1
174	Peshawar	Rural	30-44	Female	Less_than_secondary	1	1	1	1	0	1	0	1
175	Peshawar	Urban	45_plus	Male	Less_than_secondary	1	0	1	0	1	1	1	0
176	Peshawar	Urban	18-29	Male	Secondary_or_above	1	0	1	1	1	0	1	0
177	Peshawar	Urban	30-44	Female	Less_than_secondary	0	0	0	1	1	0	0	1
178	Peshawar	Rural	30-44	Male	Secondary_or_above	1	1	0	0	1	0	0	1
179	Peshawar	Urban	18-29	Male	Less_than_secondary	1	0	1	1	1	0	0	1
180	Peshawar	Rural	18-29	Female	Less_than_secondary	1	0	1	1	0	1	1	1
181	Peshawar	Rural	30-44	Female	Less_than_secondary	0	1	1	1	1	0	1	1
182	Peshawar	Urban	45_plus	Female	Less_than_secondary	1	0	1	1	1	1	0	0
183	Peshawar	Urban	18-29	Female	Less_than_secondary	0	0	0	0	0	0	1	1
184	Peshawar	Urban	45_plus	Male	Secondary_or_above	0	1	1	0	0	1	0	1
185	Peshawar	Rural	18-29	Female	Secondary_or_above	1	1	1	1	0	1	1	0
186	Peshawar	Urban	18-29	Female	Less_than_secondary	1	0	0	0	1	0	0	1
187	Peshawar	Urban	18-29	Male	Less_than_secondary	0	1	1	0	0	0	0	0
188	Peshawar	Rural	18-29	Female	Less_than_secondary	1	1	1	0	1	0	1	1
189	Peshawar	Urban	30-44	Male	Less_than_secondary	0	0	1	0	1	1	0	0
190	Peshawar	Urban	45_plus	Female	Secondary_or_above	1	1	1	1	1	1	0	0
191	Peshawar	Rural	45_plus	Female	Secondary_or_above	1	0	0	1	1	0	1	1
192	Peshawar	Urban	45_plus	Male	Less_than_secondary	1	1	0	1	0	0	1	1
193	Peshawar	Urban	18-29	Female	Less_than_secondary	1	0	1	0	0	0	0	0
194	Peshawar	Rural	30-44	Female	Secondary_or_above	0	1	0	1	0	0	0	1
195	Peshawar	Urban	45_plus	Male	Secondary_or_above	0	1	1	0	0	1	0	1
196	Peshawar	Urban	18-29	Female	Less_than_secondary	0	0	0	1	1	0	1	0
197	Peshawar	Urban	18-29	Female	Secondary_or_above	1	1	1	0	1	1	0	1
198	Peshawar	Urban	18-29	Male	Less_than_secondary	0	0	0	0	1	0	1	0
199	Peshawar	Rural	45_plus	Male	Less_than_secondary	1	1	1	1	0	0	0	0
200	Peshawar	Urban	30-44	Male	Secondary_or_above	0	1	0	0	0	1	1	0
201	Peshawar	Rural	45_plus	Female	Less_than_secondary	1	0	1	1	0	1	0	0
202	Peshawar	Rural	45_plus	Female	Less_than_secondary	0	0	0	1	1	0	1	1
203	Peshawar	Urban	45_plus	Female	Less_than_secondary	1	1	1	1	1	0	1	0
204	Peshawar	Urban	18-29	Male	Less_than_secondary	0	0	1	0	0	0	0	1
205	Peshawar	Urban	30-44	Female	Less_than_secondary	0	0	0	0	0	1	1	1
206	Peshawar	Rural	30-44	Male	Less_than_secondary	1	0	1	0	0	1	1	1
207	Peshawar	Urban	30-44	Male	Less_than_secondary	1	0	1	0	1	1	0	0
208	Peshawar	Urban	45_plus	Female	Less_than_secondary	0	0	0	1	1	0	1	0
209	Peshawar	Urban	18-29	Male	Secondary_or_above	0	0	1	0	0	0	0	0
210	Peshawar	Rural	45_plus	Female	Secondary_or_above	1	0	1	0	1	1	0	1
211	Peshawar	Urban	45_plus	Female	Less_than_secondary	0	0	0	0	0	1	1	0
212	Charsadda	Urban	18-29	Female	Secondary_or_above	0	1	1	1	0	1	1	0
213	Charsadda	Urban	30-44	Female	Less_than_secondary	0	1	1	1	1	1	0	0
214	Charsadda	Rural	18-29	Male	Secondary_or_above	1	1	1	0	1	0	0	0
215	Charsadda	Urban	30-44	Male	Secondary_or_above	0	0	1	0	0	0	1	1
216	Charsadda	Rural	45_plus	Female	Secondary_or_above	1	1	0	0	0	1	0	0
217	Charsadda	Rural	18-29	Male	Less_than_secondary	1	1	0	1	1	0	0	1
218	Charsadda	Rural	30-44	Female	Less_than_secondary	1	0	0	1	0	1	0	1
219	Charsadda	Rural	18-29	Female	Secondary_or_above	0	1	0	0	0	0	1	0
220	Charsadda	Urban	18-29	Female	Secondary_or_above	1	0	0	1	0	1	0	0
221	Charsadda	Rural	30-44	Female	Less_than_secondary	1	1	0	1	0	0	1	0
222	Charsadda	Rural	30-44	Male	Secondary_or_above	1	1	1	1	1	0	1	1
223	Charsadda	Rural	45_plus	Male	Secondary_or_above	1	0	1	0	1	0	0	0
224	Charsadda	Rural	18-29	Male	Less_than_secondary	1	1	1	0	1	1	0	1
225	Charsadda	Urban	30-44	Male	Secondary_or_above	1	0	1	1	0	1	0	0
226	Charsadda	Urban	30-44	Male	Less_than_secondary	1	1	1	1	0	1	0	1
227	Charsadda	Rural	30-44	Female	Secondary_or_above	0	0	0	0	1	1	0	0
228	Charsadda	Rural	18-29	Male	Less_than_secondary	1	1	0	1	1	0	0	1
229	Charsadda	Rural	30-44	Female	Less_than_secondary	0	0	0	0	1	0	0	0
230	Charsadda	Rural	18-29	Female	Less_than_secondary	1	0	1	1	0	1	0	1
231	Charsadda	Rural	30-44	Female	Secondary_or_above	1	0	0	0	0	1	0	0
232	Charsadda	Urban	30-44	Female	Secondary_or_above	1	1	0	1	0	0	1	0
233	Charsadda	Urban	18-29	Female	Secondary_or_above	1	1	1	0	1	1	1	0
234	Charsadda	Rural	45_plus	Male	Secondary_or_above	1	0	0	0	1	0	0	1
235	Charsadda	Rural	18-29	Female	Less_than_secondary	0	1	0	1	0	1	0	0
236	Charsadda	Rural	45_plus	Male	Secondary_or_above	0	1	1	0	1	0	0	0
237	Charsadda	Urban	45_plus	Male	Secondary_or_above	1	1	0	1	0	1	1	1
238	Charsadda	Rural	30-44	Female	Secondary_or_above	1	0	1	1	0	1	0	0
239	Charsadda	Urban	18-29	Male	Secondary_or_above	1	0	0	1	1	0	0	1
240	Charsadda	Urban	45_plus	Male	Secondary_or_above	0	0	0	0	0	0	1	1
241	Charsadda	Urban	18-29	Female	Less_than_secondary	1	0	0	1	1	0	1	0
242	Charsadda	Rural	45_plus	Female	Secondary_or_above	1	0	1	0	1	1	1	1
243	Charsadda	Rural	18-29	Male	Less_than_secondary	1	0	0	0	0	1	0	0
244	Charsadda	Rural	45_plus	Male	Secondary_or_above	0	1	1	0	0	1	0	0
245	Charsadda	Urban	30-44	Male	Secondary_or_above	1	1	0	0	1	0	1	1
246	Charsadda	Rural	30-44	Female	Less_than_secondary	0	0	1	1	1	0	1	0
247	Charsadda	Urban	18-29	Female	Less_than_secondary	0	0	1	0	0	1	1	1
248	Charsadda	Urban	45_plus	Male	Less_than_secondary	1	0	1	0	1	0	0	0
249	Charsadda	Rural	45_plus	Male	Less_than_secondary	1	1	1	0	0	0	1	1
250	Charsadda	Rural	45_plus	Female	Secondary_or_above	0	1	1	1	0	0	1	1
251	Charsadda	Rural	30-44	Female	Secondary_or_above	1	1	1	0	1	0	0	1
252	Charsadda	Urban	45_plus	Female	Secondary_or_above	0	0	0	1	1	0	1	1
253	Charsadda	Rural	18-29	Female	Less_than_secondary	1	1	0	1	0	1	0	1
254	Charsadda	Rural	45_plus	Male	Less_than_secondary	1	0	0	0	0	1	1	1
255	Charsadda	Urban	18-29	Female	Secondary_or_above	1	0	0	0	0	1	1	0
256	Charsadda	Urban	45_plus	Male	Less_than_secondary	1	1	1	0	0	1	1	0
257	Charsadda	Urban	45_plus	Female	Secondary_or_above	1	0	0	0	1	0	1	1
258	Charsadda	Rural	18-29	Female	Less_than_secondary	1	1	1	1	1	0	1	0
259	Charsadda	Urban	18-29	Male	Less_than_secondary	0	1	0	0	0	1	0	1
260	Charsadda	Rural	18-29	Female	Secondary_or_above	1	0	1	1	0	1	1	1
261	Charsadda	Rural	30-44	Female	Secondary_or_above	0	0	0	1	0	1	0	1
262	Charsadda	Urban	45_plus	Female	Less_than_secondary	1	1	0	1	1	1	1	1
263	Charsadda	Urban	18-29	Female	Less_than_secondary	0	0	1	1	1	0	0	0
264	Charsadda	Rural	45_plus	Male	Secondary_or_above	0	1	0	1	0	0	0	0
265	Charsadda	Rural	18-29	Male	Less_than_secondary	0	1	0	1	0	1	1	0
266	Charsadda	Rural	30-44	Female	Less_than_secondary	0	0	0	0	1	1	0	1
267	Charsadda	Rural	45_plus	Female	Secondary_or_above	1	1	0	0	1	1	0	0
268	Charsadda	Rural	30-44	Male	Secondary_or_above	1	1	1	1	1	1	0	0
269	Charsadda	Urban	45_plus	Male	Secondary_or_above	0	1	1	0	1	0	1	1
270	Charsadda	Rural	18-29	Male	Secondary_or_above	1	0	1	0	0	0	1	0
271	Charsadda	Rural	18-29	Male	Less_than_secondary	1	1	1	0	1	0	0	1
272	Charsadda	Rural	18-29	Male	Less_than_secondary	1	0	0	0	0	1	1	1
273	Charsadda	Urban	30-44	Female	Secondary_or_above	0	0	1	0	1	0	1	0
274	Charsadda	Rural	18-29	Male	Secondary_or_above	0	0	1	0	1	0	0	1
275	Charsadda	Rural	18-29	Male	Secondary_or_above	0	0	0	1	0	0	1	1
276	Charsadda	Urban	18-29	Female	Less_than_secondary	1	0	1	1	1	0	1	0
277	Charsadda	Urban	30-44	Female	Secondary_or_above	0	1	0	0	1	1	0	0
278	Charsadda	Urban	30-44	Female	Secondary_or_above	1	1	0	1	0	1	0	0
279	Charsadda	Rural	45_plus	Female	Less_than_secondary	0	1	0	1	1	0	1	1
280	Charsadda	Rural	45_plus	Male	Secondary_or_above	0	0	0	0	1	1	0	0
281	Charsadda	Urban	18-29	Male	Less_than_secondary	0	1	0	0	1	0	0	1
282	Charsadda	Urban	18-29	Female	Less_than_secondary	0	0	0	1	1	0	0	1
283	Charsadda	Rural	18-29	Male	Secondary_or_above	0	1	1	1	0	0	0	0
284	Charsadda	Urban	18-29	Male	Less_than_secondary	1	0	1	0	0	1	0	0
285	Charsadda	Urban	18-29	Female	Less_than_secondary	1	1	1	1	1	1	1	1
286	Charsadda	Urban	30-44	Female	Secondary_or_above	0	1	1	1	0	1	0	0
287	Charsadda	Rural	30-44	Female	Secondary_or_above	0	0	1	1	1	1	0	0
288	Charsadda	Urban	18-29	Female	Secondary_or_above	0	0	0	1	1	1	0	0
289	Charsadda	Rural	45_plus	Male	Secondary_or_above	1	1	0	1	1	0	0	0
290	Charsadda	Rural	30-44	Female	Secondary_or_above	1	0	1	0	1	0	0	1
291	Charsadda	Rural	30-44	Male	Secondary_or_above	0	0	0	0	1	1	0	0
292	Charsadda	Urban	18-29	Female	Less_than_secondary	0	0	0	1	1	1	1	1
293	Charsadda	Rural	30-44	Female	Less_than_secondary	1	0	1	0	0	1	0	0
294	Charsadda	Rural	45_plus	Male	Less_than_secondary	1	0	0	0	1	0	1	1
295	Charsadda	Rural	45_plus	Female	Secondary_or_above	0	0	0	0	0	1	1	1
296	Charsadda	Urban	45_plus	Male	Secondary_or_above	1	1	1	0	0	0	1	0
297	Charsadda	Urban	30-44	Female	Secondary_or_above	1	0	0	0	1	0	1	1
298	Charsadda	Urban	30-44	Male	Secondary_or_above	1	1	0	0	1	0	0	1
299	Charsadda	Urban	18-29	Male	Secondary_or_above	1	1	0	1	1	0	1	1
300	Charsadda	Rural	45_plus	Male	Less_than_secondary	0	0	0	1	0	0	1	1
301	Charsadda	Urban	30-44	Male	Secondary_or_above	1	1	1	1	0	0	0	1
302	Charsadda	Rural	45_plus	Male	Less_than_secondary	1	1	1	1	1	1	0	1
303	Charsadda	Rural	30-44	Male	Secondary_or_above	0	0	0	0	1	0	1	1
304	Charsadda	Rural	30-44	Male	Secondary_or_above	0	0	0	1	0	1	0	0
305	Charsadda	Rural	30-44	Female	Secondary_or_above	0	1	1	0	0	1	1	0
306	Charsadda	Urban	30-44	Male	Less_than_secondary	0	0	0	0	0	0	1	1
307	Charsadda	Rural	30-44	Male	Less_than_secondary	1	0	1	1	1	0	0	0
308	Charsadda	Rural	18-29	Male	Secondary_or_above	0	0	1	0	1	1	0	1
309	Charsadda	Rural	45_plus	Female	Less_than_secondary	0	0	0	0	0	0	0	1
310	Charsadda	Rural	18-29	Male	Secondary_or_above	0	1	0	1	0	1	1	1
311	Charsadda	Rural	45_plus	Male	Less_than_secondary	0	1	1	0	0	1	1	0
312	Charsadda	Rural	30-44	Female	Secondary_or_above	0	0	0	0	0	1	0	0
313	Charsadda	Urban	30-44	Male	Secondary_or_above	1	0	1	1	0	0	0	1
314	Charsadda	Urban	45_plus	Male	Secondary_or_above	1	1	0	0	1	0	0	1
315	Charsadda	Rural	30-44	Male	Secondary_or_above	1	0	1	1	0	1	0	1
316	Charsadda	Urban	30-44	Female	Less_than_secondary	0	0	0	1	1	1	1	0
317	Charsadda	Urban	45_plus	Female	Less_than_secondary	0	1	0	0	1	1	1	1
318	Charsadda	Rural	30-44	Male	Less_than_secondary	1	1	1	1	1	1	1	0
319	Charsadda	Urban	30-44	Female	Secondary_or_above	1	1	1	0	0	0	0	1
320	Charsadda	Rural	18-29	Male	Secondary_or_above	0	1	0	0	0	0	1	1
321	Charsadda	Rural	30-44	Male	Secondary_or_above	0	0	1	0	1	1	1	1
322	Charsadda	Rural	18-29	Female	Secondary_or_above	1	0	0	0	0	1	0	1
323	Charsadda	Rural	45_plus	Male	Less_than_secondary	0	1	1	0	1	1	1	1
324	Charsadda	Rural	45_plus	Female	Less_than_secondary	1	1	0	1	1	1	0	1
325	Charsadda	Rural	45_plus	Male	Less_than_secondary	0	1	1	0	1	1	1	1
326	Charsadda	Urban	45_plus	Female	Less_than_secondary	0	0	0	1	0	0	0	1
327	Charsadda	Rural	30-44	Male	Secondary_or_above	1	1	1	0	1	0	1	0
328	Charsadda	Rural	30-44	Male	Secondary_or_above	0	0	0	0	1	0	1	0
329	Charsadda	Rural	30-44	Female	Less_than_secondary	0	0	1	1	0	0	0	0
330	Charsadda	Urban	45_plus	Male	Less_than_secondary	0	1	0	0	0	0	0	1
331	Charsadda	Urban	45_plus	Female	Secondary_or_above	1	0	1	1	0	0	1	0
332	Charsadda	Urban	45_plus	Male	Secondary_or_above	0	0	0	0	0	0	1	1
333	Charsadda	Rural	18-29	Female	Secondary_or_above	0	0	1	1	1	1	0	0
334	Charsadda	Rural	30-44	Male	Secondary_or_above	0	1	1	0	0	1	0	0
335	Charsadda	Urban	45_plus	Female	Less_than_secondary	1	0	0	1	1	1	1	0
336	Charsadda	Rural	18-29	Male	Secondary_or_above	1	0	0	0	0	0	0	1
337	Charsadda	Urban	45_plus	Male	Secondary_or_above	1	1	1	0	0	1	1	0
338	Charsadda	Urban	30-44	Female	Secondary_or_above	1	1	1	0	1	0	0	1
339	Charsadda	Rural	45_plus	Female	Less_than_secondary	0	1	1	0	1	0	1	0
340	Charsadda	Urban	18-29	Male	Less_than_secondary	0	0	0	1	1	0	1	0
341	Charsadda	Rural	30-44	Male	Less_than_secondary	1	1	1	0	1	0	1	1
342	Charsadda	Rural	30-44	Female	Less_than_secondary	1	0	0	1	1	1	0	0
343	Charsadda	Urban	18-29	Male	Secondary_or_above	0	0	1	1	1	0	1	1
344	Charsadda	Urban	18-29	Male	Secondary_or_above	1	0	0	0	1	0	1	1
345	Charsadda	Urban	30-44	Female	Less_than_secondary	1	0	1	1	1	0	0	1
346	Charsadda	Urban	45_plus	Male	Less_than_secondary	1	1	0	0	1	1	0	1
347	Charsadda	Rural	30-44	Male	Less_than_secondary	0	0	1	0	0	1	1	1
348	Charsadda	Rural	30-44	Male	Secondary_or_above	1	1	1	1	0	1	0	0
349	Charsadda	Rural	18-29	Female	Secondary_or_above	0	0	1	1	1	0	0	1
350	Charsadda	Rural	45_plus	Female	Secondary_or_above	1	1	0	1	1	1	0	1
351	Charsadda	Rural	30-44	Female	Secondary_or_above	0	0	1	0	1	1	0	0
352	Charsadda	Urban	45_plus	Male	Secondary_or_above	0	1	0	1	1	0	0	1
353	Charsadda	Rural	18-29	Female	Secondary_or_above	0	0	0	1	1	1	0	1
354	Charsadda	Urban	45_plus	Female	Secondary_or_above	1	0	1	0	1	1	0	0
355	Charsadda	Rural	45_plus	Male	Less_than_secondary	0	1	1	0	1	0	0	1
356	Charsadda	Rural	30-44	Female	Less_than_secondary	1	0	1	1	0	1	1	0
357	Charsadda	Rural	30-44	Female	Secondary_or_above	0	1	0	0	1	0	1	1
358	Charsadda	Urban	18-29	Male	Less_than_secondary	1	1	1	1	1	1	1	0
359	Charsadda	Urban	18-29	Male	Less_than_secondary	1	0	0	1	0	1	1	1
360	Charsadda	Rural	30-44	Male	Less_than_secondary	1	1	0	1	0	1	1	0
361	Charsadda	Urban	30-44	Female	Less_than_secondary	1	0	0	0	0	0	1	0
362	Charsadda	Urban	18-29	Female	Less_than_secondary	0	1	0	0	1	0	0	1
363	Charsadda	Rural	45_plus	Female	Less_than_secondary	0	1	0	0	1	0	0	1
364	Charsadda	Urban	18-29	Female	Secondary_or_above	0	0	0	1	1	0	0	0
365	Charsadda	Urban	18-29	Female	Less_than_secondary	0	0	1	1	0	0	1	0
366	Charsadda	Urban	45_plus	Female	Less_than_secondary	0	1	0	1	0	0	0	1
367	Charsadda	Urban	30-44	Male	Secondary_or_above	1	0	1	0	0	0	1	1
368	Charsadda	Urban	30-44	Male	Secondary_or_above	1	1	0	0	0	0	0	1
369	Charsadda	Rural	30-44	Male	Secondary_or_above	1	0	1	0	1	1	1	0
370	Charsadda	Rural	45_plus	Male	Secondary_or_above	1	0	1	1	1	0	1	0
371	Charsadda	Urban	45_plus	Female	Less_than_secondary	1	0	1	1	0	1	0	0
372	Charsadda	Rural	45_plus	Male	Secondary_or_above	0	1	1	1	0	1	0	0
373	Charsadda	Urban	30-44	Male	Secondary_or_above	0	0	1	1	1	1	0	1
374	Charsadda	Urban	18-29	Male	Less_than_secondary	1	1	0	1	0	1	1	0
375	Charsadda	Urban	45_plus	Female	Secondary_or_above	1	0	0	1	1	1	0	1
376	Charsadda	Rural	45_plus	Male	Less_than_secondary	1	0	1	1	1	0	0	0
377	Charsadda	Rural	18-29	Female	Secondary_or_above	1	1	0	1	1	0	0	0
378	Charsadda	Urban	45_plus	Male	Less_than_secondary	1	1	0	0	1	1	1	0
379	Charsadda	Rural	45_plus	Male	Secondary_or_above	0	1	0	0	1	0	1	1
380	Charsadda	Urban	30-44	Male	Less_than_secondary	1	0	1	0	0	0	0	0
381	Charsadda	Rural	18-29	Female	Secondary_or_above	0	1	0	0	0	0	0	0
382	Charsadda	Urban	45_plus	Male	Less_than_secondary	1	1	1	0	0	1	0	1
383	Charsadda	Rural	30-44	Female	Secondary_or_above	0	1	0	1	1	1	1	1
384	Charsadda	Rural	30-44	Male	Less_than_secondary	0	0	0	0	0	0	1	1
385	Charsadda	Urban	18-29	Male	Secondary_or_above	0	0	0	1	0	1	0	1
386	Charsadda	Urban	30-44	Male	Less_than_secondary	0	0	0	1	0	1	0	0
387	Charsadda	Urban	18-29	Male	Secondary_or_above	0	0	1	0	1	0	0	0
388	Charsadda	Rural	18-29	Male	Less_than_secondary	0	0	0	0	1	1	1	1
389	Charsadda	Urban	30-44	Female	Secondary_or_above	1	0	0	1	0	1	1	1
390	Charsadda	Rural	30-44	Female	Secondary_or_above	1	0	1	0	0	0	1	0
391	Charsadda	Rural	30-44	Male	Less_than_secondary	0	1	0	0	0	0	0	1
392	Charsadda	Urban	45_plus	Female	Less_than_secondary	0	1	0	0	0	0	1	0
393	Charsadda	Urban	30-44	Female	Secondary_or_above	1	1	1	0	1	1	0	1
394	Charsadda	Rural	30-44	Female	Secondary_or_above	1	0	1	1	1	1	0	0
395	Charsadda	Urban	45_plus	Male	Less_than_secondary	1	0	0	0	1	1	0	0
396	Charsadda	Urban	18-29	Female	Less_than_secondary	0	0	0	0	0	1	0	1
397	Charsadda	Rural	18-29	Female	Less_than_secondary	0	1	0	1	0	0	1	1
398	Charsadda	Rural	45_plus	Female	Less_than_secondary	0	0	1	1	0	1	1	0
399	Charsadda	Urban	45_plus	Male	Less_than_secondary	1	0	1	1	1	1	1	0
400	Charsadda	Urban	45_plus	Female	Secondary_or_above	0	1	1	1	1	1	0	1
401	Charsadda	Rural	30-44	Female	Secondary_or_above	0	0	1	1	0	1	0	0
402	Charsadda	Rural	45_plus	Female	Less_than_secondary	1	1	1	1	1	1	1	1
403	Charsadda	Urban	30-44	Male	Secondary_or_above	1	0	1	0	0	0	0	0
404	Charsadda	Rural	18-29	Male	Secondary_or_above	0	1	1	1	0	1	0	1
405	Charsadda	Urban	30-44	Male	Secondary_or_above	1	0	1	1	1	1	0	0
406	Charsadda	Rural	18-29	Female	Secondary_or_above	0	1	0	0	0	1	0	0
407	Charsadda	Rural	30-44	Male	Secondary_or_above	1	0	1	0	0	1	1	1
408	Charsadda	Rural	18-29	Male	Less_than_secondary	1	0	0	1	1	0	0	1
409	Charsadda	Urban	30-44	Female	Secondary_or_above	1	1	0	0	1	0	0	1
410	Charsadda	Rural	45_plus	Male	Less_than_secondary	1	0	1	1	1	1	1	1
411	Charsadda	Rural	30-44	Male	Secondary_or_above	0	1	0	0	0	1	0	0
412	Charsadda	Rural	45_plus	Male	Less_than_secondary	1	1	1	0	1	0	1	0
413	Charsadda	Rural	18-29	Female	Secondary_or_above	0	0	0	1	1	1	0	1
414	Charsadda	Rural	45_plus	Female	Secondary_or_above	0	1	1	1	1	1	0	0
415	Charsadda	Urban	18-29	Female	Less_than_secondary	1	0	1	0	1	0	1	0
416	Charsadda	Urban	30-44	Male	Secondary_or_above	0	0	1	0	1	0	0	1
417	Charsadda	Rural	18-29	Female	Less_than_secondary	0	0	0	1	0	0	0	1
418	Charsadda	Rural	45_plus	Male	Secondary_or_above	0	0	0	0	1	0	1	1
419	Charsadda	Rural	45_plus	Female	Secondary_or_above	0	0	0	0	1	0	1	1
420	Charsadda	Rural	18-29	Female	Secondary_or_above	1	0	0	0	0	0	0	0
421	Charsadda	Rural	45_plus	Male	Less_than_secondary	1	0	0	1	0	0	0	0
422	Charsadda	Rural	30-44	Female	Less_than_secondary	0	0	1	1	1	1	1	1

## Sheet: Variable_Codebook
Column1	Column2	Column3
Variable Name	Description	Coding
District	Study District	Peshawar / Charsadda
Residence	Area of residence	Urban / Rural
Age_Group	Age category	18-29 / 30-44 / 45_plus
Sex	Biological sex	Male=1, Female=2 (string currently)
Education	Education level	Secondary_or_above / Less_than_secondary
Income_Low	Low income indicator	0=No, 1=Yes (<25,000 PKR)
Water_Scarcity	Household water scarcity	0=No, 1=Yes
Food_Insecurity	Household food insecurity	0=No, 1=Yes
Displacement	Climate-related displacement	0=No, 1=Yes
Brushing_Less2	Brushing less than twice daily	0=No, 1=Yes
Fluoride_Toothpaste	Uses fluoride toothpaste	0=No, 1=Yes
High_Caries_DMFT3	High caries burden	0=No, 1=Yes (DMFT≥3)
CPI_ge3	Moderate-severe periodontal disease	0=No, 1=Yes (CPI≥3)
